# Supplementary material for: Sustainable Bio-Based Epoxy Resins with Tunable Thermal and Mechanic Properties and Superior Anti-Corrosion Performance
Source: Polymers (Basel). 2023 Oct 21;15(20):4180. doi: 10.3390/polym15204180 (PMC10610945; doi:10.3390/polym15204180)
Supplement: Supplementary file 1 [file polymers-15-04180-s001.zip]

Archive with 1 entries (1 files):
- polymers-2658666-supplementary.pdf
